# Supplementary material for: The structure of an actin nucleus stabilized by villin
Source: Sci Adv. 2025 Dec 3;11(49):eadw6915. doi: 10.1126/sciadv.adw6915 (PMC12674126; doi:10.1126/sciadv.adw6915)
Supplement: Supplementary file 2 — Movies S1 to S16 [file sciadv.adw6915_movies_s1_to_s16.zip]

Archive with 19 entries (19 files):
- adw6915_movie_s1.mp4
- adw6915_movie_s2.mp4
- adw6915_movie_s3.mp4
- adw6915_movie_s4.mp4
- adw6915_movie_s5a.mp4
- adw6915_movie_s5b.mp4
- adw6915_movie_s6.mp4
- adw6915_movie_s7.mp4
- adw6915_movie_s8a.mp4
- adw6915_movie_s8b.mp4
- adw6915_movie_s9a.mp4
- adw6915_movie_s9b.mp4
- adw6915_movie_s10.mp4
- adw6915_movie_s11.mp4
- adw6915_movie_s12.mp4
- adw6915_movie_s13.mp4
- adw6915_movie_s14.mp4
- adw6915_movie_s15.mp4
- adw6915_movie_s16.mp4
